# Supplementary material for: Stochastic simulation algorithms for Interacting Particle Systems
Source: PLoS One. 2021 Mar 2;16(3):e0247046. doi: 10.1371/journal.pone.0247046 (PMC7924777; doi:10.1371/journal.pone.0247046)
Supplement: S1 File — We also include animations for each example IPS in the Results sections available through GitHub. (ZIP) [file pone.0247046.s001.zip]

Archive with 2 entries (2 files):
- Revised Supplementary Information.tex
- Revised Supplementary Information.pdf
