# Supplementary material for: Stochastic simulation algorithms for Interacting Particle Systems
Source: PLoS One. 2021 Mar 2;16(3):e0247046. doi: 10.1371/journal.pone.0247046 (PMC7924777; doi:10.1371/journal.pone.0247046)
Supplement: S1 File — We also include animations for each example IPS in the Results sections available through GitHub. (ZIP) [file pone.0247046.s001.zip › Revised Supplementary Information.tex]

\documentclass[ %aapm, mph
aip, jmp, 
amsmath, amssymb, preprint ]{revtex4-1}
%prb,11pt]{revtex4-1}

% preamble:


\usepackage{array}


\usepackage{amsmath}
\usepackage{amsfonts}
\usepackage{amssymb}
\usepackage{mathtools}
\usepackage{algorithm2e}
\usepackage{subcaption}
\usepackage{setspace}

\usepackage{tikz}
\usetikzlibrary{fit,shapes.misc}
%\usetikzlibrary{shapes}

\usepackage{booktabs}
\usepackage{amsbsy}
\usepackage{amsthm}

\usepackage{graphicx}   % need for figures
\usepackage{verbatim}   % useful for program listings
\usepackage{color}      % use if color is used in text
%\usepackage{subfigure}  % use for side-by-side figures
\usepackage{hyperref}   % use for hypertext links, including those to external documents and URLs
\raggedbottom           % don't add extra vertical space
\begin{comment}
\pagestyle{empty}       % use if page numbers not wanted
\end{comment}


\usetikzlibrary{shapes}
\usetikzlibrary{calc}

\usepackage{color,soul,colortbl}
\setulcolor{red}
\definecolor{Gray}{gray}{0.9}

\definecolor{verm}{RGB}{213, 94, 0}
\definecolor{sky}{RGB}{86, 180, 233}

\newtheorem{proposition}{Proposition}%[section]
\newtheorem{example}{Example}[section]
%\newcommand{\qed}{\hfill\rule{2mm}{2mm}}
\newcommand{\svskip}{\vspace{1.75mm}}
\def\E{\mathop{\rm E\,\!}\nolimits}
\def\Var{\mathop{\rm Var}\nolimits}
\def\Cov{\mathop{\rm Cov}\nolimits}
\def\den{\mathop{\rm den}\nolimits}
\def\midd{\mathop{\,|\,}\nolimits}
\def\sgn{\mathop{\rm sgn}\nolimits}
\def\vec{\mathop{\rm vec}\nolimits}
\def\sinc{\mathop{\rm sinc}\nolimits}
\def\curl{\mathop{\rm curl}\nolimits}
\def\div{\mathop{\rm div}\nolimits}
\def\tr{\mathop{\rm tr}\nolimits}
\def\len{\mathop{\rm len}\nolimits}
\def\diag{\mathop{diag}\nolimits}
\newcommand{\amp}{\mathop{\:\:\,}\nolimits}
\newcommand{\ba}{\boldsymbol{a}}
\newcommand{\bb}{\boldsymbol{b}}
\newcommand{\bc}{\boldsymbol{c}}
\newcommand{\bd}{\boldsymbol{d}}
\newcommand{\be}{\boldsymbol{e}}
\newcommand{\bff}{\boldsymbol{f}}
\newcommand{\bg}{\boldsymbol{g}}
\newcommand{\bh}{\boldsymbol{h}}
\newcommand{\bi}{\boldsymbol{i}}
\newcommand{\bj}{\boldsymbol{j}}
\newcommand{\bk}{\boldsymbol{k}}
\newcommand{\bl}{\boldsymbol{l}}
%\newcommand{\bm}{\boldsymbol{m}}
\newcommand{\bn}{\boldsymbol{n}}
\newcommand{\bo}{\boldsymbol{o}}
\newcommand{\bp}{\boldsymbol{p}}
\newcommand{\bq}{\boldsymbol{q}}
\newcommand{\br}{\boldsymbol{r}}
\newcommand{\bs}{\boldsymbol{s}}
\newcommand{\bt}{\boldsymbol{t}}
\newcommand{\bu}{\boldsymbol{u}}
\newcommand{\bv}{\boldsymbol{v}}
\newcommand{\bw}{\boldsymbol{w}}
\newcommand{\bx}{\boldsymbol{x}}
\newcommand{\by}{\boldsymbol{y}}
\newcommand{\bz}{\boldsymbol{z}}
\newcommand{\bA}{\boldsymbol{A}}
\newcommand{\bB}{\boldsymbol{B}}
\newcommand{\bC}{\boldsymbol{C}}
\newcommand{\bD}{\boldsymbol{D}}
\newcommand{\bE}{\boldsymbol{E}}
\newcommand{\bF}{\boldsymbol{F}}
\newcommand{\bG}{\boldsymbol{G}}
\newcommand{\bH}{\boldsymbol{H}}
\newcommand{\bI}{\boldsymbol{I}}
\newcommand{\bJ}{\boldsymbol{J}}
\newcommand{\bK}{\boldsymbol{K}}
\newcommand{\bL}{\boldsymbol{L}}
\newcommand{\bM}{\boldsymbol{M}}
\newcommand{\bN}{\boldsymbol{N}}
\newcommand{\bO}{\boldsymbol{O}}
\newcommand{\bP}{\boldsymbol{P}}
\newcommand{\bQ}{\boldsymbol{Q}}
\newcommand{\bR}{\boldsymbol{R}}
\newcommand{\bS}{\boldsymbol{S}}
\newcommand{\bT}{\boldsymbol{T}}
\newcommand{\bU}{\boldsymbol{U}}
\newcommand{\bV}{\boldsymbol{V}}
\newcommand{\bW}{\boldsymbol{W}}
\newcommand{\bX}{\boldsymbol{X}}
\newcommand{\bY}{\boldsymbol{Y}}
\newcommand{\bZ}{\boldsymbol{Z}}
\newcommand{\balpha}{\boldsymbol{\alpha}}
\newcommand{\bbeta}{\boldsymbol{\beta}}
\newcommand{\bgamma}{\boldsymbol{\gamma}}
\newcommand{\bdelta}{\boldsymbol{\delta}}
\newcommand{\bepsilon}{\boldsymbol{\epsilon}}
\newcommand{\blambda}{\boldsymbol{\lambda}}
\newcommand{\bmu}{\boldsymbol{\mu}}
\newcommand{\bnu}{\boldsymbol{\nu}}
\newcommand{\bphi}{\boldsymbol{\phi}}
\newcommand{\bpi}{\boldsymbol{\pi}}
\newcommand{\bsigma}{\boldsymbol{\sigma}}
\newcommand{\btheta}{\boldsymbol{\theta}}
\newcommand{\bomega}{\boldsymbol{\omega}}
\newcommand{\bxi}{\boldsymbol{\xi}}
\newcommand{\bGamma}{\boldsymbol{\Gamma}}
\newcommand{\bDelta}{\boldsymbol{\Delta}}
\newcommand{\bTheta}{\boldsymbol{\Theta}}
\newcommand{\bLambda}{\boldsymbol{\Lambda}}
\newcommand{\bXi}{\boldsymbol{\Xi}}
\newcommand{\bPi}{\boldsymbol{\Pi}}
\newcommand{\bSigma}{\boldsymbol{\Sigma}}
\newcommand{\bUpsilon}{\boldsymbol{\Upsilon}}
\newcommand{\bPhi}{\boldsymbol{\Phi}}
\newcommand{\bPsi}{\boldsymbol{\Psi}}
\newcommand{\bOmega}{\boldsymbol{\Omega}}


\newcommand{\ra}[1]{\renewcommand{\arraystretch}{#1}}
\newcommand{\tc}[1]{\textcolor{#1}}

%\newcommand\marktopleft[1]{%
%    \tikz[overlay,remember picture] 
%        \node (marker-#1-a) at (0,1.5ex) {};%
%}
%\newcommand\markbottomright[1]{%
%    \tikz[overlay,remember picture] 
%        \node (marker-#1-b) at (0,0) {};%
%    \tikz[overlay,remember picture,thick, dashed, inner sep=3pt ]
%        \node[draw,rounded rectangle,fit=(marker-#1-a.center) (marker-#1-b.center)] {};%
%}

\newcommand{\code}[1]{\texttt{#1}}

\usepackage{caption}
\captionsetup{justification=raggedright, singlelinecheck=false}


\usepackage{graphicx}% Include figure files
\usepackage{dcolumn}% Align table columns on decimal point
\usepackage{bm}% bold math
%\usepackage[mathlines]{lineno}% Enable numbering of text and display math
%\linenumbers\relax % Commence numbering lines

\usepackage[utf8]{inputenc}
\usepackage[T1]{fontenc}
\usepackage{mathptmx}


\begin{document}


\title{Stochastic Simulation Algorithms for Interacting Particle Systems \\ Supplementary Information}


\author{Timothy C Stutz}
\affiliation{Department of Computational Medicine, University of California, Los Angeles CA 90095}
\author{Alfonso Landeros}
\affiliation{Department of Computational Medicine, University of California, Los Angeles CA 90095}
\author{Jason Xu}
\affiliation{Department of Statistical Sciences, Duke University, Durham NC 27708}
\author{Janet S Sinsheimer}
\affiliation{Department of Computational Medicine, University of California, Los Angeles CA 90095}
\affiliation{Department of Human Genetics, David Geffen School of Medicine, University of California, Los Angeles CA 90095}
\affiliation{Department of Biostatistics, UCLA Fielding School of Public Health, Los Angeles CA 90095}
\author{Mary Sehl}
\affiliation{Department of Computational Medicine, University of California, Los Angeles CA 90095}
\affiliation{Division of Hematology-Oncology, Department of Medicine, David Geffen School of Medicine, University of California, Los Angeles CA 90095}
\author{Kenneth Lange}
\affiliation{Department of Computational Medicine, University of California, Los Angeles CA 90095}
\affiliation{Department of Human Genetics, David Geffen School of Medicine, University of California, Los Angeles CA 90095}
\affiliation{Department of Statistics, University of California, Los Angeles CA 90095}

\date{\today}

\maketitle


\begin{table}
\begin{ruledtabular}
\begin{tabular}{@{}lcc@{}} 
 Section                                                    & Time   & \% Total Run-Time    &  \hline
 Sampling the next reaction to fire                        & 319ms  & 1.49\%   &
 Reaction Execution:                                        & 20.8s  & 97.0\%   &
\hspace{0.5em} Sampling particles to undergo the reaction   & 1.81s  & 8.70\%   &
\hspace{0.5em} Updating sample classes and particle types   & 18.2s  & 87.5\%   &
%\hspace{0.5em} pairwise sampling from neighborhood          &  1.72M    & 1.78s  & 8.32\%   &
%\hspace{0.5em} executing the pairwise neighborhood update   &  1.72M    & 17.4s  & 81.5\%   &
%\hspace{0.5em} onsite sampling from neighborhood            &   132k    & 34.4ms & 0.16\%   &
%\hspace{0.5em} onsite executing neighborhood update         &   132k    & 885ms  & 4.13\%   &
 Updating the reaction rates                                   & 318ms  & 1.48\%   &
  \end{tabular}

\end{ruledtabular}
\caption{\label{tab:table0} Breakdown of the simulation run-time for the predator-prey example, Fig 3. The Reaction Execution step contains the two sub-steps indented below.  Executing the sampled reaction consists of the bulk of the simulation time, particularly the steps where we update the sample classes and particle types of the particles involved and adjacent to each reaction.  In comparison the stochastic simulation algorithm portions of the run-time are minimal. }

\end{table}


\begin{table}
\begin{ruledtabular}
	\begin{tabular}{@{}lcc@{}} 
 Name 					& Diagram 									& Rate parameter  \\ \midrule[0.5pt]
 Fox Predation  		& $F + R \rightarrow F + 0$		 		 	& 0.35  \\
 Fox Migration   		& $F + 0 \rightarrow 0 + F$   				& 1.0	\\
 Fox Death				& $F \rightarrow 0 $						& 0.3   \\
 Rabbit Reproduction	& $R + 0 \rightarrow R + R$					& 0.2	\\ 	
 Rabbit Migration		& $R + 0 \rightarrow 0 + R$ 				& 1.0	\\ 
 Rabbit Death			& $R \rightarrow 0 $						& 0.1   \\
  \end{tabular}
\end{ruledtabular}
\caption{\label{tab:table1} Reaction channels and parameter values for the predator-prey example simulation, Fig 3. $F$ denotes a fox (predator), $R$ denotes a rabbit (prey), $0$ denotes an empty site.  All rates have units 1/time.}

\end{table}


%\begin{figure}
%\includegraphics[]{Fig3.mp4}
%\caption{\label{fig:fig1} Animation for the predator-prey IPS depicted in Fig 3.}
%\end{figure}

\begin{table}
\begin{ruledtabular}
	\begin{tabular}{@{}lcc@{}} 
 Name 					& Diagram 									& Rate parameter  \\ \midrule[0.5pt]
 Rock Predation  		& $R + S \rightarrow R + R$		 		 	& 2.0  \\
 Rock Migration   		& $R + 0 \rightarrow 0 + R$   				& 1.0	\\
 Rock Death				& $R \rightarrow 0 $						& 0.1   \\
 Rock Reproduction		& $R + 0 \rightarrow R + R$					& 0.2	\\
 Paper Predation  		& $P + R \rightarrow P + P$		 		 	& 2.0  \\
 Paper Migration   		& $P + 0 \rightarrow 0 + P$   				& 1.0	\\
 Paper Death			& $P \rightarrow 0 $						& 0.0   \\
 Paper Reproduction		& $P + 0 \rightarrow P + P$					& 0.1	\\
 Scissors Predation  	& $S + P \rightarrow S + S$		 		 	& 2.0  \\
 Scissors Migration   	& $S + 0 \rightarrow 0 + S$   				& 1.0	\\
 Scissors Death			& $S \rightarrow 0 $						& 0.0   \\
 Scissors Reproduction	& $S + 0 \rightarrow S + S$					& 0.1	\\
  \end{tabular}
\end{ruledtabular}
\caption{\label{tab:table2} Reaction channels and parameter values for the rock-paper-scissors example simulation, Fig 4. $R$ denotes a rock, $P$ denotes a paper, $R$ denotes a rabbit (prey), and $0$ denotes an empty site.  All rates have units 1/time.}

\end{table}


%\begin{figure}
%\includegraphics[]{Fig4.mp4}
%\caption{\label{fig:fig2} Animation for the rock-paper-scissors IPS depicted in Fig 4.}
%\end{figure}


\begin{table}
\begin{ruledtabular}
	\begin{tabular}{@{}lcc@{}} 
 Name 										& Diagram 									& Rate parameter  \\ \midrule[0.5pt]
 Tumor Cell Migration  						& $T + 0 \rightarrow 0 + T$		 		 	& 0.5  \\
 Immune Cell Migration  					& $I + 0 \rightarrow 0 + I$   				& 5.0	\\
 Tumor Cell Reproduction					& $T + 0 \rightarrow T + T$					& 0.03	\\
 Immune Cell Predation  					& $I + T \rightarrow I + 0$		 		 	& 0.2  \\
 Immune Cell Recruitment  					& $I + T \rightarrow I + I$		 		 	& $2 \times 10^{-7}$  \\
 Immune Cell Immigration  					& $B + 0 \rightarrow B + I$		 		 	& 0.02  \\
 Tumor Cell Death		  					& $T \rightarrow  0$			 		 	& 0.01  \\
 Immune Cell Death 	 						& $I \rightarrow  0$			 		 	& 0.01 \\
 Immune Migration through Fibrotic Cell  	& $F + I \rightarrow FI + 0$		 	 	& 0.02  \\
 Immune Migration through Fibrotic Cell  	& $FI + 0 \rightarrow F + I$		 	 	& 0.02  \\
 Immune Predation through Fibrotic Cell  	& $FI + T \rightarrow F + I$		 		& 0.2 \\
 Fibrotic Cell Production   				& $I + T \rightarrow I + F$		 		 	& 0.2  \\
  \end{tabular}
\end{ruledtabular}
\caption{\label{tab:table3} Reaction channels and parameter values for the immunotherapy example simulation, Fig 5. $T$ denotes a tumor cell, $I$ denotes an immune cell, $B$ denotes a barrier cell that can produce immune cells, $F$ denotes a fibrotic cell, and $FI$ denotes a fibrotic cell being passed through by an immune cell.  All rates have units 1/time.}

\end{table}


%\begin{figure}
%\includegraphics[]{Fig5.mp4}
%\caption{\label{fig:fig3} Animation for the immunotherapy IPS depicted in Fig 5.}
%\end{figure}


\begin{table}
\begin{ruledtabular}
	\begin{tabular}{@{}lcc@{}} 
 Name 										& Diagram 										& Rate parameter  \\ \midrule[0.5pt]
 Lipid Oxidation  							& $OL + L \rightarrow DL + OL$		 		 	& 1.0  \\
  \end{tabular}
\end{ruledtabular}
\caption{\label{tab:table3} Reaction channels and parameter values for the polyunsaturated fatty acid oxidation example simulation, Fig 6. $L$ denotes a lipid, $OL$ a lipid with a reactive oxygen species, and $DL$ denotes a depleted lipid that has been oxidized.  All rates have units 1/time.}

\end{table}

\vspace{2em}


%\begin{figure}[!h]
%\includegraphics[]{Fig6.mp4}
%\caption{\label{fig:fig4} Animation for the lipid membrane IPS depicted in Fig 6.}
%\end{figure}


\end{document}
